# Supplementary material for: DNA barcodes reveal population-dependent cryptic diversity and various cases of sympatry of Korean leptonetid spiders (Araneae: Leptonetidae)
Source: Sci Rep. 2022 Sep 15;12:15528. doi: 10.1038/s41598-022-18666-y (PMC9478141; doi:10.1038/s41598-022-18666-y)
Supplement: Supplementary file 1 — Supplementary Information 1. [file 41598_2022_18666_MOESM1_ESM.xlsx]

## Sheet: Data S1
Haplotype	No. of voucher	Voucher name
Hap_1	2	Lep232 Lep233
Hap_2	1	Lep231
Hap_3	2	Lep749 Lep750
Hap_4	2	Lep527 Lep745
Hap_5	1	Lep532
Hap_6	1	Lep009
Hap_7	2	Lep512 Lep513
Hap_8	6	Lep516 Lep524 Lep517 Lep518 Lep519 Lep520
Hap_9	5	Lep222 Lep224 Lep226 Lep227 Lep223
Hap_10	1	Lep403
Hap_11	1	Lep452
Hap_12	1	Lep454
Hap_13	2	Lep180 Lep207
Hap_14	1	Lep267
Hap_15	2	Lep270 Lep274
Hap_16	6	Lep276 Lep277 Lep278 Lep282 Lep279 Lep281
Hap_17	1	Lep005
Hap_18	1	Lep007
Hap_19	2	Lep234 W257
Hap_20	1	Lep155
Hap_21	1	Lep157
Hap_22	1	Lep158
Hap_23	1	Lep507
Hap_24	5	Lep127 Lep230 Lep165 Lep166 Lep164
Hap_25	13	Lep576 Lep578 Lep579 Lep580 Lep581 Lep582 Lep583 Lep584 Lep585 Lep586 Lep587 Lep588 Lep589
Hap_26	1	Lep590
Hap_27	1	Lep455
Hap_28	3	Lep183 Lep192 Lep190
Hap_29	1	Lep184
Hap_30	2	Lep632 Lep633
Hap_31	1	Lep634
Hap_32	1	Lep747
Hap_33	1	Lep530
Hap_34	1	Lep141
Hap_35	3	Lep148 Lep147 Lep149
Hap_36	1	Lep144
Hap_37	1	Lep143
Hap_38	1	Lep145
Hap_39	1	Lep396
Hap_40	1	Lep398
Hap_41	1	Lep397
Hap_42	1	Lep025
Hap_43	1	Lep026
Hap_44	11	Lep175 Lep664 Lep662 Lep665 Lep669 Lep661 Lep666 Lep667 Lep205 Lep176 Lep652
Hap_45	2	Lep174 Lep668
Hap_46	2	Lep640 Lep641
Hap_47	3	Lep458 Lep468 W268
Hap_48	1	Lep476
Hap_49	3	Lep469 Lep475 Lep471
Hap_50	1	Lep474
Hap_51	1	Lep473
Hap_52	4	Lep011 Lep013 Lep018 Lep020
Hap_53	1	Lep439
Hap_54	1	W271
Hap_55	1	W270
Hap_56	2	Lep515 W272
Hap_57	4	Lep121 Lep124 Lep125 Lep123
Hap_58	1	Lep545
Hap_59	1	Lep126
Hap_60	1	Lep534
Hap_61	6	Lep535 Lep536 Lep537 Lep538 Lep539 Lep540
Hap_62	1	Lep541
Hap_63	12	Lep761 Lep771 Lep767 Lep769 Lep770 Lep768 Lep765 Lep762 Lep764 Le_766 Lep763 JN817068.1
Hap_64	1	Lep808
Hap_65	9	Lep809 Lep810 Lep811 Lep817 Lep812 Lep814 Lep816 Lep815 Lep818
Hap_66	1	W263
Hap_67	1	Lep181
Hap_68	1	Lep453
Hap_69	2	Lep269 Lep266
Hap_70	2	Lep272 Lep273
Hap_71	1	Lep426
Hap_72	1	Lep430
Hap_73	1	Lep428
Hap_74	1	Lep431
Hap_75	1	Lep429
Hap_76	1	Lep427
Hap_77	1	Lep702
Hap_78	1	Lep704
Hap_79	2	Lep705 Lep703
Hap_80	1	Lep707
Hap_81	1	Lep706
Hap_82	2	Lep708 Lep710
Hap_83	1	Lep709
Hap_84	10	Lep751 Lep756 Lep752 Lep760 Lep754 Lep753 Lep757 Lep758 Lep755 Lep759
Hap_85	1	Lep221
Hap_86	1	Lep543
Hap_87	1	Lep505
Hap_88	1	Lep636
Hap_89	1	Lep637
Hap_90	3	Lep737 Lep739 Lep736
Hap_91	1	W259
Hap_92	5	Lep161 Lep162 Lep178 Lep734 Lep732
Hap_93	1	Lep525
Hap_94	1	Lep544
Hap_95	2	Lep150 Lep151
Hap_96	3	Lep418 Lep421 Lep420
Hap_97	1	Lep422
Hap_98	1	Lep718
Hap_99	1	Lep719
Hap_100	1	Lep193
Hap_101	4	Lep194 Lep195 Lep196 Lep197
Hap_102	1	Lep159
Hap_103	1	Lep424
Hap_104	1	Lep425
Hap_105	1	Lep506
Hap_106	4	Lep401 Lep402 Lep405 Lep406
Hap_107	7	Lep412 Lep416 Lep423 Lep413 Lep414 Lep415 Lep417
Hap_108	1	Lep419
Hap_109	1	Lep051
Hap_110	1	Lep435
Hap_111	1	Lep177
Hap_112	1	Lep643
Hap_113	1	Lep642
Hap_114	1	Lep528
Hap_115	3	Lep508 Lep509 Lep510
Hap_116	2	W276 Lep819
Hap_117	1	Lep152
Hap_118	1	Lep153
Hap_119	1	Lep542
Hap_120	3	Lep315 Lep316 Lep317
Hap_121	2	Lep318 Lep320
Hap_122	1	Lep558
Hap_123	2	Lep560 Lep562
Hap_124	1	Lep563
Hap_125	1	Lep561
Hap_126	1	Lep559
Hap_127	5	Lep546 Lep547 Lep551 Lep549 Lep548
Hap_128	1	Lep552
Hap_129	1	Lep550
Hap_130	1	Lep553
Hap_131	3	Lep554 Lep555 Lep557
Hap_132	1	Lep556
Hap_133	6	Lep566 Lep567 Lep568 Lep570 Lep571 Lep569
Hap_134	1	Lep564
Hap_135	1	Lep565
Hap_136	1	Lep247
Hap_137	1	Lep136
Hap_138	12	Lep246 Lep504 Lep722 Lep724 Lep725 Lep727 Lep741 Lep742 Lep743 Lep744 Lep726 W258
Hap_139	1	Lep723
Hap_140	4	Lep200 Lep201 Lep204 Lep202
Hap_141	1	Lep203
Hap_142	2	Lep720 Lep721
Hap_143	1	Lep731
Hap_144	1	Lep730
Hap_145	1	Lep611
Hap_146	1	Lep618
Hap_147	1	Lep450
Hap_148	1	Lep169
Hap_149	5	Lep305 Lep621 Lep313 Lep612 Lep602
Hap_150	4	Lep615 Lep617 Lep619 Lep620
Hap_151	1	Lep622
Hap_152	1	Lep252
Hap_153	1	Lep255
Hap_154	1	Lep256
Hap_155	3	Lep451 Lep263 Lep268
Hap_156	1	Lep433
Hap_157	1	Lep700
Hap_158	4	Lep299 Lep300 Lep301 W260
Hap_159	5	Lep626 Lep629 Lep627 Lep625 Lep628
Hap_160	1	Lep502
Hap_161	1	Lep729
Hap_162	1	Lep728
Hap_163	2	Lep685 Lep690
Hap_164	2	Lep686 Lep689
Hap_165	1	Lep687
Hap_166	16	Lep199 Lep681 Lep675 Lep682 Lep683 Lep648 Lep650 Lep678 Lep679 Lep674 Lep670 Lep680 Lep673 Lep645 Lep646 Lep644
Hap_167	1	Lep671
Hap_168	5	Lep692 Lep696 Lep693 Lep697 Lep695
Hap_169	4	Lep257 Lep258 Lep259 Lep260
Hap_170	1	Lep434
Hap_171	2	Lep638 Lep639
Hap_172	2	Lep101 Lep102
Hap_173	1	W273
Hap_174	1	Lep572
Hap_175	2	Lep573 Lep574
Hap_176	1	W261
Hap_177	1	Lep691
Hap_178	1	Lep688
Hap_179	1	Lep250
Hap_180	1	Lep311
Hap_181	1	Lep614
Hap_182	1	Lep600
Hap_183	1	Lep601
Hap_184	1	Lep597
Hap_185	1	Lep167
Hap_186	2	Lep462 Lep467
Hap_187	1	Lep464
Hap_188	1	Lep740
Hap_189	8	Lep058 Lep044 Lep314 Lep211 Lep218 Lep216 Lep219 Lep055
Hap_190	1	Lep306
Hap_191	5	Lep210 Lep213 Lep214 Lep215 Lep217
Hap_192	1	Lep308
Hap_193	4	Lep048 Lep043 Lep049 Lep053
Hap_194	2	Lep623 Lep624
Hap_195	7	Lep235 Lep237 Lep236 Lep240 Lep242 Lep241 Lep238
Hap_196	1	Lep163
Hap_197	3	Lep796 Lep798 Lep797
Hap_198	2	Lep804 Lep802
Hap_199	1	Tel_01
Hap_200	1	Tel_03

## Sheet: Data S2
Morphospecies (only includes obtained sequences)	Number of (n)		Intraspecific genetic divergence (%)
	Sampled sites	Sampled specimens	Minimum	Maximum	Average
Falcileptoneta baegunsanensis	2	2	0	0	0
Falcileptoneta bifurca	1	2	0.6	0.6	0.6
Falcileptoneta boeunensis	1	1	N/A	N/A	N/A
Falcileptoneta chiakensis	6	9	0	5.9	3.93
Falcileptoneta coreana	1	12	0	0	0
Falcileptoneta digitalis	1	4	0	0	0
Falcileptoneta dolsan	1	3	0.3	0.6	0.4
Falcileptoneta geumdaensis	1	1	N/A	N/A	N/A
Falcileptoneta geumsanensis	4	14	0	6.8	1.89
Falcileptoneta hansanensis	2	9	0	1.5	0.83
Falcileptoneta juwangensis	2	9	0	1.8	0.09
Falcileptoneta maewhaensis	2	6	0	9.4	3.13
Falcileptoneta moakensis	1	7	0	0	0
Falcileptoneta naejangensis	3	5	0	6.5	4.21
Falcileptoneta odaesanensis	7	24	0	11.1	2.53
Falcileptoneta secula	2	8	0	11.5	4.34
Falcileptoneta simboggulensis	2	6	0	0.6	0.2
Falcileptoneta sunchangensis	1	9	0	2.1	0.55
Falcileptoneta umyeonsanensis	2	7	0	1.2	0.69
Falcileptoneta unmunensis	2	4	0	1.8	1.1
Falcileptoneta sp1	1	2	0	0	0
Falcileptoneta sp2	2	4	0	7.1	5.23
Falcileptoneta sp3	2	4	0.6	2.4	1.5
Falcileptoneta sp4	2	5	0	4.2	1.68
Falcileptoneta sp5	1	1	N/A	N/A	N/A
Falcileptoneta sp6	1	3	0.3	0.6	0.4
Falcileptoneta sp7	2	2	0.3	0.3	0.3
Falcileptoneta sp8	1	13	0	0.3	0.08
Falcileptoneta sp9	1	2	0	0	0
Falcileptoneta sp11	1	1	N/A	N/A	N/A
Falcileptoneta sp12	1	6	0	0	0
Falcileptoneta sp13	1	3	0	0	0
Falcileptoneta sp14	1	2	0.3	0.3	0.3
Falcileptoneta sp15	1	1	N/A	N/A	N/A
Falcileptoneta sp16	1	5	0	1.5	0.9
Falcileptoneta sp17	3	22	0	7.7	2.67
Falcileptoneta sp18	1	1	N/A	N/A	N/A
Falcileptoneta sp19	1	2	0	0	0
Falcileptoneta sp20	1	2	0	0	0
Falcileptoneta sp21	3	15	0	1.5	0.62
Falcileptoneta sp22	1	4	0	0	0
Falcileptoneta sp23	1	2	0	0	0
Falcileptoneta sp24	1	1	N/A	N/A	N/A
Leptoneta chilbosanensis	4	19	0	5.8	2.42
Leptoneta handeulgulensis	1	5	0	0.3	0.18
Leptoneta hogyegulensis	1	10	0	0.6	0.12
Leptoneta kwangreungensis	1	4	0	1.2	0.6
Leptoneta namhensis	2	2	3.9	3.9	3.9
Leptoneta paikmyeonggulensis	3	5	0.3	3.6	2.1
Leptoneta seogwipoensis	2	3	1.5	2.7	2
Leptoneta soryongensis	1	1	N/A	N/A	N/A
Leptoneta taeguensis	7	31	0	18.4	11.29
Leptoneta sp1	1	2	2.7	2.7	2.7
Leptoneta sp2	1	3	0	0.3	0.2
Longileptoneta buyongsan	2	3	0.3	0.9	0.6
Longileptoneta byeonsanbando	2	15	0	6.2	3.02
Longileptoneta gayaensis	2	5	0	0.9	0.36
Longileptoneta jangseongensis	1	5	0	2.1	1.38
Longileptoneta jirisan	1	1	N/A	N/A	N/A
Longileptoneta songniensis	2	6	0	1.8	0.9
Longileptoneta spinipalpus	3	6	0	3.3	1.24
Longileptoneta weolakensis	2	2	0.3	0.3	0.3
Longileptoneta sp1	1	1	N/A	N/A	N/A
Longileptoneta sp2	1	10	0	0	0
Longileptoneta sp3	5	8	0	2.4	0.81
Longileptoneta sp4	1	2	2.1	2.1	2.1
Longileptoneta sp5	1	5	0	0.6	0.24
Longileptoneta sp6	1	8	0	0.9	0.23
Longileptoneta sp7	1	1	N/A	N/A	N/A
Longileptoneta sp8	1	1	N/A	N/A	N/A
Longileptoneta sp9	1	2	0.9	0.9	0.9
Longileptoneta sp10	1	1	N/A	N/A	N/A
Masirana bonghwaensis	2	2	0	0	0
Masirana flabeli	1	1	N/A	N/A	N/A
Masirana ilweolensis	6	7	0	3	1.82
Telema sp.	1	2	0.3	0.3	0.3

## Sheet: Data S3
	Morphospecies	Total	Morph	No. of MOTUs					all congruent with morphology	within species delimitation methods
				K2P(ABGD)	ASAP	GMYC	PTP	bPTP		All congruent	4 congruent	3 congruent	2 congruent
1	Falcileptoneta chiakensis	9	1	5	6	6	6	6			o
2	Falcileptoneta secula	8	1	2	2	2	2	2		o
3	Falcileptoneta maewhaensis	6	1	2	2	2	2	2		o
4	Falcileptoneta bifurca	2	1	1	1	1	1	1	o	o
5	Faclileptoneta sp1	2	1	1	1	1	1	1	o	o
6	Falcileptoneta sunchangensis	9	1	1	1	1	1	1	o	o
7	Falcileptoneta sp2	4	1	2	2	3	3	2				o
8	Falcileptoneta sp3	4	1	1	1	2	2	2				o
9	Leptoneta chilbosanensis	19	1	2	2	2	2	2		o
10	Falcileptoneta sp4	5	1	1	1	2	2	2				o
11	Leptoneta kwangreungensis	4	1	1	1	1	1	1	o	o
12	Falcileptoneta sp5	1	1	1	1	1	1	1	o	o
13	Falcileptoneta umyeonsanensis	7	1	1	1	1	1	1	o	o
14	Falcileptoneta sp6	3	1	1	1	1	1	1	o	o
15	Falcileptoneta sp7	2	1	1	1	1	1	1	o	o
16	Falcileptoneta sp8	13	1	1	1	1	1	1	o	o
17	Falcileptoneta sp9	2	1	1	1	1	1	1	o	o
18	Falcileptoneta juwangensis	9	1	1	1	2	1	1			o
19	Masirana ilweolensis	7	1	1	2	2	2	5				o
20	Masirsana bonghwaensis	2	1	1	1	1	1	1	o	o
21	Falcileptoneta simboggulensis	6	1	1	1	1	1	1	o	o
22	Falcileptoneta sp11	1	1	1	1	1	1	1	o	o
23	Falcileptoneta sp12	6	1	1	1	1	1	1	o	o
24	Leptoneta soryongensis	1	1	1	1	1	1	1	o	o
25	Masirana flabeli	1	1	1	1	1	1	1	o	o
26	Longileptoneta sp1	1	1	1	1	1	1	1	o	o
27	Longileptoneta jangseongensis	5	1	1	1	1	1	1	o	o
28	Longileptoneta byeonsanbando	15	1	1	1	4	4	4				o
29	Longileptoneta sp2	10	1	1	1	1	1	1	o	o
30	Longileptoneta weolakensis	2	1	1	1	1	1	1			o
31	Leptoneta spinipalpus	6	1		1	1	1	1			o
32	Longilptoneta sp3	8	1	1	1	2	3	3					o
33	Longileptoneta songniensis	6	1	1	1	1	2	2				o
34	Longileptoneta sp4	2	1	1	1	2	2	2				o
35	Longileptoneta sp5	5	1	1	1	1	1	1	o	o
36	Longileptoneta buyongsan	3	1	1	1	1	1	1	o	o
37	Longileptoneta gayaensis,	5	1	1	2	2	2	2			o
38	Longileptoneta sp6	8	1	1	1	2	2	2				o
39	Longileptoneta sp7	1	1	1	1	1	1	1	o	o
40	Longileptoneta jirisan	1	1	1	1	1	1	1	o	o
41	Longileptoneta sp8	1	1	1	1	1	1	1	o	o
42	Longileptoneta sp9	2	1	1	1	1	1	1	o	o
43	Longileptoneta sp10	1	1	1	1	1	1	1	o	o
44	Falcileptoneta sp13	3	1	1	1	1	1	1	o	o
45	Falcileptoneta sp14	2	1	1	1	1	1	1	o	o
46	Falcileptoneta baegunsanensis	2	1	1	1	1	1	1	o	o
47	Falcileptoneta sp15	1	1	1	1	1	1	1	o	o
48	Leptoneta taeguensis	31	1	6	6	7	7	7				o
49	Falcileptoneta odaesanensis	24	1	2	2	2	2	2		o
50	Falcileptoneta geumsanensis	14	1	1	1	3	4	4					o
51	Falcileptoneta dolsan	3	1	1	1	1	1	1	o	o
52	Falcileptoneta naejangensis	5	1	3	3	3	3	3		o
53	Falcileptoneta hansanensis	9	1	1	2	1	2	2				o
54	Leptoneta seogwipoensis	3	1	1	1	1	2	1		o
55	Falcileptoneta sp16	5	1	1	1	1	1	2			o
56	Falcileptoneta sp17	22	1	2	2	2	2	2		o
57	Falcileptoneta digitalis	4	1	1	1	1	1	1	o	o
58	Falcileptoneta sp18	1	1	1	1	1	1	1	o	o
59	Falcileptoneta sp19	2	1	1	1	1	1	1	o	o
60	Falcileptoneta sp20	2	1	1	1	1	1	1	o	o
61	Falcileptoneta boeunensis	1	1	1	1	1	1	1	o	o
62	Falcileptoneta unmunensis	4	1	1	1	2	2	3					o
63	Leptoneta sp1	2	1	1	1	1	2	1		o
64	Leptoneta paikmyeonggulensis	5	1	1	1	2	3	4					o
65	Leptoneta namhensis	2	1	1	2	2	2	2			o
66	Leptoneta sp2	3	1	1	1	1	1	1	o	o
67	Falcileptoneta geumdaensis	1	1	1	1	1	1	1	o	o
68	Falcileptoneta sp21	15	1	1	1	1	1	1	o	o
69	Falcileptoneta sp22	4	1	1	1	1	1	1	o	o
70	Falcileptoneta sp23	2	1	1	1	1	1	1	o	o
71	Falcileptoneta moakensis	7	1	1	1	1	1	1	o	o
72	Falcileptoneta sp24	1	1	1	1	1	1	1	o	o
73	Telema sp.	2	1	1	1	1			o	o
74	Falcileptoneta coreana	12	1	1	1	1	1	1	o	o
75	Leptoneta hogyegulensis	10	1	1	1	1	1	1	o	o
76	Leptoneta handeulgulensis	5	1	1	1	1	1	1	o	o
	Total	424	76	92	98	112	117	120	47 (61.8%)	55	7	10	4
